# Supplementary material for: Topological Abnormalities of Functional Brain Network in Early-Stage Parkinson’s Disease Patients With Mild Cognitive Impairment
Source: Front Neurosci. 2020 Dec 21;14:616872. doi: 10.3389/fnins.2020.616872 (PMC7793724; doi:10.3389/fnins.2020.616872)
Supplement: Supplementary file 1 [file Data_Sheet_1.ZIP]

Archive with 1 entries (1 files):
- Schaefer2018_100ROIs.nii
