# Supplementary material for: Topological Abnormalities of Functional Brain Network in Early-Stage Parkinson’s Disease Patients With Mild Cognitive Impairment
Source: Front Neurosci. 2020 Dec 21;14:616872. doi: 10.3389/fnins.2020.616872 (PMC7793724; doi:10.3389/fnins.2020.616872)
Supplement: Supplementary file 2 [file Data_Sheet_2.XLSX]

## Sheet: Sheet1
		0.1	0.11	0.12	0.13	0.14	0.15	0.16	0.17	0.18	0.19	0.2	0.21	0.22	0.23	0.24	0.25	0.26	0.27	0.28	0.29	0.3	0.31	0.32	0.33	0.34	0.35	0.36	0.37	0.38	0.39	0.4	0.41	0.42	0.43	0.44	0.45	0.46	0.47	0.48	0.49	0.5
Cp	nMCI-MCI	0.00239976	0.00139986	0.00409959	0.00289971	0.00139986	0.00189981	0.00059994	0.00029997	9.999e-05	0.00059994	0.0009999	0.00219978	0.00429957	0.0167983	0.0189981	0.0325967	0.0549945	0.0309969	0.0286971	0.0247975	0.039896	0.0480948	0.0325967	0.0594941	0.0651935	0.0622938	0.039996	0.0839916	0.111089	0.193981	0.19698	0.163884	0.214679	0.172783	0.241176	0.463254	0.40096	0.572043	0.567243	0.731627	0.743926
	MCI-NC	0.123988	0.0233977	0.10019	0.141586	0.0833917	0.151985	0.0466953	0.0322968	0.0253975	0.126187	0.0219978	0.0441956	0.0612939	0.0581942	0.105389	0.0671933	0.146585	0.163184	0.158084	0.130187	0.110389	0.0778922	0.0135986	0.0120988	0.0105989	0.00559944	0.00969903	0.0144986	0.0165983	0.0413959	0.0419958	0.0390961	0.0512951	0.050295	0.0685931	0.215678	0.149585	0.152185	0.171883	0.323568	0.264374
	NC-nMCI	0.387761	0.810619	0.510849	0.290271	0.353765	0.185881	0.254975	0.349665	0.321068	0.278672	0.757924	0.660434	0.737326	0.885311	0.931607	0.814519	0.983102	0.757124	0.655034	0.630237	0.856914	0.914009	0.532247	0.411159	0.278572	0.20298	0.388161	0.289671	0.259174	0.318368	0.365063	0.423358	0.428057	0.466253	0.410059	0.518548	0.454055	0.340566	0.341966	0.437956	0.346265
Lp	nMCI-MCI	0.173983	0.120288	0.119288	0.108089	0.0971903	0.0630937	0.0544946	0.0743926	0.0533947	0.0541946	0.0420958	0.0378962	0.0344966	0.0484952	0.0371963	0.0411959	0.0436956	0.0439956	0.0428957	0.0388961	0.0627937	0.0518948	0.0527947	0.0513949	0.069693	0.0972903	0.10389	0.116888	0.133687	0.154085	0.175682	0.165383	0.159884	0.206279	0.164584	0.152385	0.156584	0.232477	0.30497	0.238376	0.315368
	MCI-NC	0.644336	0.50425	0.746625	0.70163	0.527847	0.754125	0.923108	0.991401	0.960804	0.874413	0.79932	0.781022	0.837316	0.9957	0.955804	0.837916	0.814319	0.834317	0.79952	0.770923	0.683532	0.820318	0.661534	0.452555	0.40196	0.450255	0.307569	0.308269	0.375962	0.341166	0.39586	0.391761	0.49575	0.513149	0.538446	0.622538	0.507049	0.358364	0.328667	0.39586	0.384862
	NC-nMCI	0.644336	0.50425	0.746625	0.70163	0.527847	0.754125	0.923108	0.991401	0.960804	0.874413	0.79932	0.781022	0.837316	0.9957	0.955804	0.837916	0.814319	0.834317	0.79952	0.770923	0.683532	0.820318	0.661534	0.452555	0.40196	0.450255	0.307569	0.308269	0.375962	0.341166	0.39586	0.391761	0.49575	0.513149	0.538446	0.622538	0.507049	0.358364	0.328667	0.39586	0.384862
σ	nMCI-MCI	0.060394	0.0559944	0.069993	0.0717928	0.0653935	0.0666933	0.0575952	0.0424958	0.0314969	0.0512964	0.0537953	0.0574943	0.0510949	0.0563944	0.0558944	0.0526947	0.0522948	0.0512949	0.0537946	0.0544946	0.0511949	0.0723928	0.0644936	0.0877912	0.0684932	0.0813919	0.0654935	0.0784922	0.0662934	0.0808919	0.089691	0.0855914	0.0952905	0.0850915	0.0823918	0.107089	0.0913909	0.0884912	0.0868913	0.10459	0.111489
	MCI-NC	0.785921	0.715628	0.633237	0.564444	0.467853	0.337166	0.317268	0.345165	0.314369	0.273073	0.365963	0.345965	0.384262	0.343166	0.279472	0.245175	0.283872	0.226177	0.186681	0.163884	0.205679	0.223978	0.214479	0.234277	0.216678	0.239176	0.208679	0.218778	0.193381	0.209579	0.20108	0.188381	0.19978	0.223978	0.233377	0.241176	0.254475	0.260274	0.253675	0.239576	0.230877
	NC-nMCI	0.785921	0.715628	0.633237	0.564444	0.467853	0.337166	0.317268	0.345165	0.314369	0.273073	0.365963	0.345965	0.384262	0.343166	0.279472	0.245175	0.283872	0.226177	0.186681	0.163884	0.205679	0.223978	0.214479	0.234277	0.216678	0.239176	0.208679	0.218778	0.193381	0.209579	0.20108	0.188381	0.19978	0.223978	0.233377	0.241176	0.254475	0.260274	0.253675	0.239576	0.230877
