# Supplementary material for: Topological Abnormalities of Functional Brain Network in Early-Stage Parkinson’s Disease Patients With Mild Cognitive Impairment
Source: Front Neurosci. 2020 Dec 21;14:616872. doi: 10.3389/fnins.2020.616872 (PMC7793724; doi:10.3389/fnins.2020.616872)
Supplement: Supplementary file 4 [file Data_Sheet_4.XLSX]

## Sheet: Sheet1
PD-nMCI group (N=45)	PD-MCI Group (N=22)	HC Group (N=18)
3105	3107	3106
3108	3118	3310
3123	3119	3318
3125	3120	3350
3126	3124	3351
3128	3131	3353
3130	3352	3357
3132	3359	3361
3327	3366	3369
3332	3371	3389
3354	3374	3390
3360	3383	3551
3365	3392	3563
3367	3552	3565
3372	3557	3569
3375	3574	3769
3378	3758	4018
3380	3760	4032
3385	3771
3386	3826
3556	3834
3567	3863
3587
3589
3591
3819
3823
3825
3828
3829
3830
3831
3832
3835
3838
4005
4011
4013
4019
4021
4022
4029
4030
4034
4035
